# Supplementary material for: Intensive Care Unit Nurses’ Experiences in Caring for End-of-Life Patients in Saudi Arabia: A Qualitative Study
Source: Int J Environ Res Public Health. 2024 Jul 17;21(7):931. doi: 10.3390/ijerph21070931 (PMC11277339; doi:10.3390/ijerph21070931)
Supplement: Supplementary file 1 [file ijerph-21-00931-s001.zip]

Archive with 1 entries (1 files):
- ijerph-3041287-supplementary.pdf
